# Supplementary material for: Galectin-9 gene (LGALS9) polymorphisms are associated with rheumatoid arthritis in Brazilian patients
Source: PLoS One. 2019 Oct 10;14(10):e0223191. doi: 10.1371/journal.pone.0223191 (PMC6786579; doi:10.1371/journal.pone.0223191)
Supplement: S1 File — (XLSX) [file pone.0223191.s001.xlsx]

## Sheet: LGALS9+SORO_AR
sample	rs4795835	rs3763959	rs4239242	serum levels	gender	Age	FR	VHS	CDAI	<10	10> <22	>22	DAS28	<3,2	3,2> <5,1	>5,1	HAQ	erosion
BIO 32	TT	GG	ND	1538.86	F	59	1	42	17		17		5.19			5.19	2.125	1
AR53	CC	AG	CT	1611.71	F	59	1	42	17		17		5.19			5.19	2.125	1
BIO46	CC	ND	ND	1263.14	F	56	1	55	17		17		5.23			5.23	1.37
AR38	CC	AA	TT	1050.29	F	58	1	60	21		21		5.27			5.27	1	2
BIO 27	CC	ND	TT	7296.67	F	45		38	23			23	5.3			5.3	2.625	2
BIO41	CC	ND	ND	2136	F	61	1	50	20		20		5.33			5.33	1
AR43	CT	GG	CC	1913.14	F	58	1	30	21		21		5.36			5.36	2.5	1
BIO50	CC	AG	TT	1197.43	F	62	1	32	24			24	5.48			5.48	1.125	2
AR51	CT	ND	ND	1934.57	F	50	0	61	17.3		17.3		5.67			5.67	0.75	1
BIO 68	ND	ND	ND	391.714	F	72	2	68	20		20		5.68			5.68	2.375	1
BIO 31	CC	ND	ND	1590.29	F	38	1	20	28			28	5.7			5.7	2.25	2
BIO 36	CT	GG	ND	1353.14	F	56	0	45	25			25	5.85			5.85	2.63	1
AR 64	CC	ND	ND	6000	F	62	0	96	16.3		16.3		5.85			5.85	2.13	1
BIO 21	CT	ND	ND	8336.67	F	47	1	41	29			29	5.91			5.91	1	1
BIO 20	CT	GG	ND	6000	F	51	1	81	19.3		19.3		5.93			5.93	1.5	1
BIO 15	CT	ND	ND	7290	F	54	0	36	30			30	6.11			6.11	2.38	1
BIO 26	CC	ND	ND	6143.33	F	56		52	38			38	6.18			6.18	2.75	2
AR39	CC	AG	TT	2330.29	F	55	1	50	28			28	6.19			6.19	2.5	1
AR41	CC	AG	TT	1011.71	F	69	1	32	28			28	6.48			6.48	1.125	1
BIO 38	CC	GG	ND	1317.43	F	39	3	26	39			39	6.57			6.57	2.5	2
BIO 54	CC	ND	ND	893.143	M	57	2	90	30			30	6.58			6.58	2.5	2
BIO 56	CT	ND	ND	1260.29	M	57	2	90	30			30	6.58			6.58	2.5	2
BIO 17	CC	ND	ND	6000	F	61	0	78	34			34	6.83			6.83	3.75	1
BIO 28	CC	ND	ND	4783.33	F	66	2	42	31			31	7.61			7.61	2.5	2
BIO 16	CC	ND	ND	6000	F	53	1	81	49			49	7.84			7.84	2.25	1
AR 65	CC	ND	TT	8250	F	37	2	73	51			51	7.84			7.84	2.25	NR
AR59	CC	GG	TT	917.429	F	52	1	60	18		18		5.53			5.53	1.375	1
BIO43	CT	AG	TT	2836	F	38	1	24	30			30	5.58			5.58	1.25	1
BIO46	CC	AG	TT	557.429	F	69	1	26	43			43	5.75			5.75	2.5	2
BIO12	CC	GG	CT	2221.71	F	35	1	10	39			39	5.97			5.97	2	2
AR 60	CC	ND	ND	6303.33	F	60	0	92	21		21		6.07			6.07	1.13	1
BIO 57	CT	ND	ND	1096	F	42	0	71	24.7			24.7	6.08			6.08	1.25	1
BIO51	CT	GG	CT	1376	F	45	1	24	33			33	6.08			6.08	2.5	1
AR 58	CC	GG	TT	4930	F	48	0	95	20		20		6.22			6.22	2.75	1
BIO60	CC	GG	TT	2150.29	F	64	1	26	38			38	6.37			6.37	2.25	1
BIO 22	CT	AG	TT	6000	F	57	1	25	62			62	7.16			7.16	2.25	1
BIO39	CC	AA	TT	1500	F	36	1	38	53			53	7.7			7.7	2.875	2
BIO52	TT	GG	CC	853.143	F	25	1	26	4	4			3.21		3.21		0
BIO 14	CC	GG	TT	7070	F	61	0	29	3.5	3.5			3.27		3.27		1.13	1
BIO 53	CC	GG	ND	1840.29	F	70	1	18	11		11		3.4		3.4		0.75	1
AR40	CC	AG	TT	1593.14	F	63	2	38	5	5			3.53		3.53		0.375	1
BIO 62	CC	ND	CT	1444.57	F	71	1	46	8	8			3.53		3.53		0.88	1
AR 70	CC	ND	TT	9663.33	F	43	1	23	4	4			3.59		3.59		1.5	1
BIO 40	CC	AG	TT	1374.57	F	54	1	28	17.5		17.5		3.68		3.68		0.38	1
BIO 35	CC	ND	ND	1698.86	F	59	1	71	6	6			3.68		3.68		2.25	1
BIO 19	CC	ND	ND	6583.33	F	34	1	7	18		18		3.94		3.94		1.5	1
AR217	CC	AG	TT	5055.5	F	50	2	32	0	0			4		4		2	2
AR86	CC	GG	TT	3465.5	F	49	2	25	0	0			4		4		2	2
AR11R	CC	GG	TT	8336.67	F	43	2	35	0	0			4		4		2	2
AR189	CT	AG	TT	1698.86	F	55	1	30	0	0			4		4		2	1
AR 23	CC	GG	CC	2127.43	F	51	1	100	0	0			4		4		2	2
AR 28	CT	GG	CC	1740.29	F	42	2	80	0	0			4		4		2	1
AR 34	CT	ND	CC	2824.57	F	68	2	125	0	0			4		4		2	2
AR79	CC	GG	TT	9990.5	F	54	2	80	1	1			4		4		2	2
AR 22	CC	GG	TT	1636	F	42	1	80	1	1			4		4		2	1
AR 27	CC	AG	CC	1401.71	F	63	1	125	1	1			4		4		2	1
AR 50	CC	ND	TT	1291.71	F	56	1	15	1	1			4		4		2	1
AR 57	CT	GG	ND	8063.33	F	63	1	65	1	1			4		4		2	1
AR211	CC	GG	TT	3870.5	F	43	2	25	3	3			4		4		2	2
AR225	CC	AG	TT	7070	F	34	2	75	5	5			4		4		2	2
AR41/ar4	CT	GG	CC	8556.67	F	46	2	10	5	5			4		4		2	2
AR74	CC	AG	TT	4985.5	F	25	2	10	6	6			4		4		2	2
BIO 18	CC	ND	ND	7723.33	F	66	1	33	11		11		4.09		4.09		1.75	NR
BIO33	CC	ND	ND	1434.57	M	28	1	22	16		16		4.2		4.2		1.625	2
BIO 01	CC	AG	TT	1500	F	58	1	33	12.3		12.3		4.22		4.22		1.25	1
BIO 13	CC	ND	ND	7610	F	53	1	30	12		12		4.27		4.27		1.13	1
BIO 24	TT	GG	ND	8556.67	F	72	1	35	10	10			4.3		4.3		2.63	1
AR 74	CC	ND	TT	9836.67	F	67	1	15	18		18		4.43		4.43		0	1
BIO 11	CC	ND	TT	5476.67	F	58	1	18	21	0	21	0	4.48		4.48		1.75
BIO 29	CC	AA	TT	5890	F	67	1	11	22			22	4.62		4.62		2.25
BIO 47	CC	ND	ND	1861.71	F	65	1	70	12.5		12.5		4.65		4.65		2.5	1
BIO 30	CC	GG	TT	7850	F	46	2	44	16		16		4.7		4.7		0.5	1
BIO 23	TT	GG	ND	7736.67	F	47	1	16	26			26	4.72		4.72		2.125	2
BIO 25	CT	ND	ND	6000	M	49	1	17	26			26	4.87		4.87		1.63	2
BIO 49	CC	ND	ND	1886	F	52	1	10	28.4			28.4	4.98		4.98		2.5	2
BIO 37	CC	ND	ND	993.143	F	28	1	70	14		14		5.07		5.07		2.125	2
AR42	CC	ND	ND	63.1429	F	77	1	60	15		15		5.08		5.08		1.625	1
BIO37	CC	GG	TT	774.571	F	64	1	122	15		15		4.4		4.4		1.75	1
AR 75	CC	GG	ND	6000	F	47	1	64	9	9			4.42		4.42		0.125	NR
BIO67	CT	GG	CT	1558.86	F	68	1	40	12		12		4.49		4.49		1.25	2
BIO 55	CC	ND	ND	1398.86	F	40	2	20	22		22		4.87		4.87		1.75	2
AR68	CC	GG	TT	1308.86	F	71	2	10	33			33	5.03		5.03		1.5	1
AR 61	CC	GG	TT	7936.67	F	57	1	55	12.2		12.2		5.05		5.05		2	2
AR 66	CC	AG	TT	6970	F	49	1	20	23			23	5.08		5.08		1.25	2
AR62	CT	AG	CT	8063.33	F	42	1	10	18		18		1	1			1	1
AR214	CC	AG	TT	3950.5	F	33	2	5	0	0			1	1			1	2
AR197	CT	GG	CT	4635.5	F	47	1	30	0	0			1	1			1	2
AR132	CT	GG	CT	675.5	F	66	1	10	0	0			1	1			1	1
AR208	CT	AG	TT	7670	F	36	2	10	0	0			1	1			1	1
AR 35	CC	ND	ND	997.429	F	30	1	10	0	0			1	1			1	2
AR137	CC	GG	TT	3975.5	F	35	2	0	0	0			1	1			2	2
AR83	CC	AG	TT	4755.5	F	68	2	5	0	0			1	1			2	1
AR 32	CT	AG	CC	1556	F	67	2	5	0	0			1	1			2	1
AR87	CC	AG	TT	3680.5	F	64	2	35	1	1			1	1			1	2
AR 21	CC	GG	CC	2836	F	28	1	10	1	1			1	1			1	2
AR157	CC	AG	CT	4230.5	F	42	1	15	1	1			1	1			2	1
AR277	CT	GG	CC	6000	F	43	1	10	1	1			1	1			2	1
AR85	CT	GG	CT	3850.5	F	43	1	15	3	3			1	1			2	2
AR180	CT	AG	CT	7850	F	31	1	30	9	9			1	1			1	1
AR45	CT	ND	ND	1824.57	F	62	1	16	0	0			1.94	1.94			0	1
AR92	CT	GG	CT	5185.5	F	35	1	37	10		10		2	2			0	1
AR209	CC	AG	TT	185.5	F	32	1	10	0	0			2	2			1	1
AR 19	CC	ND	TT	1500	F	68	2	50	0	0			2	2			1	1
AR 56	CC	ND	TT	7670	F	66	2	10	0	0			2	2			1	1
AR81	CT	AG	CT	3895.5	F	54	1	25	0	0			2	2			2	1
AR 31	CT	GG	CC	1687.43	F	65	1	10	0	0			2	2			2	1
AR170	CT	GG	CT	4783.33	F	54	2	25	1	1			2	2			1	2
AR199	CT	AG	ND	893.143	F	46	2	10	1	1			2	2			1	2
AR184	CT	GG	CT	1538.86	F	36	2	0	1	1			2	2			2	2
AR190	CC	GG	TT	993.143	F	46	1	5	1	1			2	2			2	1
AR100R	CT	GG	CT	6000	F	52	2	25	2	2			2	2			1	1
AR 33	CC	ND	ND	1547.43	F	65	1	30	2	2			2	2			1	1
AR 29	CC	ND	TT	2740.29	F	42	1	5	2	2			2	2			2	1
AR 17	CC	ND	TT	63.1429	F	43	2	20	3	3			2	2			1	2
AR 46	CC	AA	TT	3975.5	F	29	1	38	3	3			2	2			1	2
AR 24	CC	GG	TT	2567.43	F	55	1	10	4	4			2	2			2	1
BIO16	CC	ND	ND	1574.57	F	44	0	23	0.3	0.3			2.22	2.22			0	2
AR52	TT	ND	ND	1824.57	F	68	1	30	0	0			2.38	2.38			0
BIO 34	CT	ND	ND	2191.71	F	60	3	22	2	2			2.44	2.44			0.375	1
AR 36	CC	ND	TT	1534.57	F	47	2	25	10		10		3	3			2	1
AR88	CC	GG	TT	4440.5	F	63	2	10	0	0			3	3			1	2
AR168	TT	GG	CC	6143.33	F	58	1	20	0	0			3	3			1	2
AR 18	CC	ND	TT	1824.57	F	56	2	30	0	0			3	3			1	2
AR 30	CT	ND	CC	1723.14	F	69	2	110	0	0			3	3			1	2
AR 54	CC	GG	TT	1441.71	F	62	2	20	0	0			3	3			1	2
AR71	CC	AG	CT	6365.5	F	59	2	20	0	0			3	3			2	1
AR213	CC	GG	TT	5060.5	F	61	2	10	0	0			3	3			2	1
AR162	CT	GG	CC	4015.5	F	56	1	10	0	0			3	3			2	1
AR69	CC	GG	TT	6303.33	F	42	1	55	0	0			3	3			2	1
AR56R	CT	GG	CT	7936.67	F	56	1	30	0	0			3	3			2	1
AR164	CC	AG	CT	8250	F	64	1	30	0	0			3	3			2	1
AR288	CT	AG	TT	6000	F	41	2	5	0	0			3	3			2	2
AR46	CC	AG	TT	7736.67	F	44	2	15	0	0			3	3			2	2
AR188	CT	GG	CT	2191.71	F	56	2	60	0	0			3	3			2	2
AR191	CC	AG	TT	1374.57	F	43	1	35	0	0			3	3			2	1
AR 20	CC	AG	TT	774.571	F	56	1	30	0	0			3	3			2	1
AR 25	CC	ND	CC	2201.71	F	53	2	20	0	0			3	3			2	2
AR 47	CC	GG	TT	1534.57	F	65	2	10	0	0			3	3			2	1
AR 55	CC	ND	TT	943.143	F	40	2	20	0	0			3	3			2	2
AR28R	CC	AA	TT	3580.5	F	57	2	40	1	1			3	3			2	1
AR169	CC	GG	TT	7296.67	F	41	1	45	1	1			3	3			2	1
AR 44	CT	ND	ND	7090.5	F	52	2	25	1	1			3	3			2	1
AR 26	CC	GG	TT	987.429	F	43	2	10	2	2			3	3			1	1
AR72	CC	AG	TT	3825.5	F	67	1	30	3	3			3	3			1	1
AR99	CT	AG	CT	5180.5	F	75	2	120	3	3			3	3			2	1
AR133	TT	GG	CC	2000.5	F	33	2	10	3	3			3	3			2	2
AR77	CC	AG	TT	3615.5	F	56	2	65	3	3			3	3			2	2
AR215	CT	GG	CC	6110.5	F	59	1	15	4	4			3	3			1	1
AR229R	CC	AG	TT	5763.33	F	60	2	10	4	4			3	3			2	2
AR76	CT	AG	TT	5156.67	F	52	1	30	5	5			3	3			1	1
AR198	CC	AA	TT	1886	F	34	2	10	9	9			3	3			1	2
AR 67	CT	ND	ND	5156.67	F	40	1	24	4	4			3.09	3.09			0.75	1
AR 73	CC	ND	ND	5763.33	F	44	1	60	5.7	5.7			3.2	3.2			0.75	2
BIO 59	CC	ND	ND	1371.71	F	37	1	60	0	0			2.87	2.87			0.5	NR
AR16	CC	GG	TT	496	F	56	1	42	4	4			3.05	3.05			0.125	1
AR42	CC	AG	TT	2698.86	F	65	1	24	6	6			3.13	3.13			0.5	1
					F=152	52.1538		36.5449
					M=4	77		125
						25		0

## Sheet: LGALS9 SERUM
sample	Gender	years	rs4795835	rs3763959	rs4239242	SORO LEVELS pg/Ml
Cont01	F	50	ND	ND	CT	46.875
Cont02	F	58	ND	AG	ND	46.875
Cont03	F	59	CT	AG	CT	46.875
Cont04	F	41	CT	AG	TT	46.875
Cont05	F	77	CT	GG	CT	46.875
Cont06	F	70	ND	AG	CT	46.875
Cont07	F	62	ND	AG	CT	46.875
Cont08	F	72	CT	GG	CT	1201.25
Cont09	F	33	ND	GG	CT	4731.25
Cont10	F	46	ND	AG	CT	46.875
Cont11	F	51	ND	AG	CT	46.875
Cont12	F	57	CT	AG	CT	46.875
Cont13	F	44	CT	AG	CT	3883.75
Cont14	F	44	CT	AG	CT	46.875
Cont15	F	62	CT	AG	CT	46.875
Cont16	F	74	CC	AG	CT	46.875
Cont17	M	36	CT	AG	CT	46.875
Cont18	F	65	CT	AG	CT	46.875
Cont19	F	78	CT	AG	TT	46.875
Cont20	M	60	CC	AG	CT	46.875
Cont21	F	61	CT	AA	CT	231.25
Cont22	M	67	CC	AG	CT	46.875
Cont23	F	55	CT	AG	CT	166.25
Cont24	F	69	CT	ND	CT	46.875
Cont25	F	63	CT	AG	CT	1083.75
Cont26	F	55	CT	AG	CT	46.875
Cont27	F	58	CC	AG	CT	46.875
Cont28	F	54	CC	GG	CC	46.875
Cont29	F	42	CT	AG	CT	46.875
Cont30	F	52	CC	GG	CT	1098.75
Cont31	F	79	CC	GG	CT	46.875
Cont32	F	61	CT	AG	CT	46.875
Cont33	F	22	CT	AG	CT	46.875
Cont34	F	21	CT	AG	CT	46.875
Cont35	F	62	CT	AG	CT	46.875
Cont36	F	23	CC	GG	CT	46.875
Cont37	F	63	CC	AG	CT	46.875
Cont38	F	64	CT	AG	CT	46.875
Cont39	F	66	CT	GG	CT	46.875
Cont40	F	67	CT	AG	CT	46.875
Cont41	F	68	CT	AG	CT	46.875
Cont42	F	68	CC	AG	CT	46.875
Cont43	F	69	CC	AG	CT	46.875
Cont44	M	49	CT	GG	CT	46.875
Cont45	M	58	CT	AG	CT	146.25
Cont46	M	65	CT	AG	CT	46.875
Cont47	M	65	CC	AG	TT	46.875
Cont48	M	75	CT	GG	CT	46.875
Cont49	F	75	CT	AG	CT	46.875
Cont50	F	27	CC	AG	CT	46.875
Cont51	F	28	CC	GG	CT	46.875
Cont52	F	59	CT	ND	CT	46.875
Cont53	F	60	CT	AG	CT	46.875
Cont54	F	61	CT	AG	CT	1091.25
Cont55	F	61	CC	AG	CT	46.875
Cont56	M	62	CC	AG	CT	46.875
Cont57	F	62	CT	AG	CT	46.875
Cont58	F	62	CC	AG	CT	46.875
Cont59	M	22	CC	GG	CT	46.875
Cont60	M	32	CC	GG	CT	46.875
Cont61	F	62	CT	ND	CT	46.875
Cont62	F	63	CT	AG	CT	46.875
Cont63	F	64	CT	AG	CT	46.875
Cont64	M	64	CC	AG	CT	46.875
Cont65	M	64	CC	AG	CT	46.875
Cont66	F	65	CT	AG	CT	46.875
Cont67	F	65	CC	AG	CT	46.875
CL01	F	64	CC	AG	CT	46.875
CL02	F	52	CC	AA	TT	4271.43
CL03	F	26	CC	AG	TT	4228.57
CL04	F	45	CT	GG	CT	4200
CL06	M	33	CC	AA	TT	2877.14
CL08	M	39	CC	AA	TT	5188.57
CL09	F	49	CC	AG	CT	4268.57
CL10	F	28	ND	AG	CT	3860
CL12	M	39	CC	AA	TT	46.875
CL14	F	48	CC	AG	CT	3725.71
CL15	M	40	CC	GG	TT	4422.86
CL16	M	29	CC	AG	CT	4128.57
CL18	M	25	CT	AG	TT	4185.71
CL19	F	30	CC	GG	TT	5622.86
CL20	F	34	CT	GG	CT	4342.86
CL22	F	37	CC	AA	TT	3528.57
CL23	M	26	CC	AG	CT	46.875
CL24	F	22	CC	AG	TT	3534.29
CL27	F	59	CC	AG	TT	3657.14
CL28	F	62	CC	GG	TT	3768.57
CL29	F	39	CC	AG	CT	46.875
CL30	M	40	CT	GG	CT	5037.14
CL31	F	33	CC	AA	TT	2560
CL32	M	54	CC	AG	TT	4094.29
CL33	M	32	CC	AG	TT	46.875
CL35	F	61	CT	GG	CT	2374.29
CL37	F	23	CC	AA	CT	3260
CL38	F	43	CC	AG	CT	3788.57
CL39	M	27	CC	AA	TT	4657.14
CL40	M	39	CC	AG	CT	3742.86
CL41	F	46	CC	GG	TT	3117.14
CL42	F	40	CC	AA	TT	4857.14
CL43	F	38	CC	AG	CT	1945.71
CL44	F	25	CC	GG	TT	3525.71
CL45	M	47	CC	GG	CC	4057.14
CL46	M	30	CC	AG	TT	3088.57
CL47	F	61	CC	AA	TT	2425.71
CL48	M	51	CC	AA	CT	4348.57
CL49	M	70	CT	GG	CT	3122.86
CL50	F	58	CT	GG	CT	3882.86
CL51	F	60	CC	AG	TT	3094.29
CL53	F	28	CC	AA	TT	4274.29
CL54	F	33	CT	AG	TT	3637.14
CL56	F	57	CT	AG	CT	3197.14
CL57	F	33	CC	AG	CT	3108.57
CL58	F	60	CC	AG	TT	2942.86
CL59	M	40	CC	AG	TT	4582.86
CL60	F	60	CC	AG	TT	3640
CL61	M	40	CC	AA	TT	46.875
CL62	F	67	CC	AA	TT	4660
CL64	M	19	CT	GG	CT	5231.43
CL65	F	25	CC	AG	TT	46.875
CL67	F	55	CT	GG	CC	3394.29
CL68	F	25	CC	AA	CT	4682.86
CL69	F	24	CT	GG	CC	2294.29
CL70	F	63	CC	AG	TT	5262.86
CL72	F	51	CC	GG	TT	4894.29
CL73	F	32	CC	AG	TT	4808.57
CL74	F	43	CC	AG	CT	4228.57
CL75	F	48	CC	AA	TT	4388.57
CL76	F	52	CC	AG	TT	4565.71
CL77	F	63	CC	AG	TT	3591.43
CL78	F	51	CT	GG	CT	3785.71
CL79	F	51	CC	AG	TT	2082.86
CL80	F	56	CT	GG	CT	3822.86
CL81	F	56	CC	GG	CT	3842.86
CL82	F	48	CC	AA	TT	2582.86
CLG01	F	22	CT	AG	TT	2365.71
CLG04	M	46	TT	GG	CT	3474.29
CLG05	F	48	CT	GG	CT	3860
CLG06	F	32	CT	GG	CC	4268.57
CLG09	F	41	CC	AA	TT	4114.29
CLG10	F	48	CT	GG	CT	2657.14
CLG11	F	33	CC	GG	TT	3000
CLG12	F	47	CT	GG	CT	3754.29
CLG13	F	39	CT	GG	CT	3608.57
CLG14	F	51	CT	GG	CT	4731.43
CLG15	F	48	CT	GG	CT
CLG16	F	48	CT	GG	CT
CLG17	F	58	CT	AG	CT
CLG18	F	50	CC	AG	TT
CLG23	F	45	CC	AA	TT
CLG24	F	26	CC	GG	CT
CLG25	F	38	CC	AG	TT
CLG26	F	42	TT	GG	CC
CLG27	F	39	CC	AG	TT
CLG28	F	38	CC	GG	TT
CLG30	F	47	CT	AG	CT
CLG31	F	31	CC	AG	TT
CLG32	F	24	CC	AA	TT
ESC05	F	42	CC	AG	TT
ESC06	F	51	CC	GG	TT
ESC07	F	52	CC	GG	CT
ESC08	F	45	CT	GG	CT
ESC09	M	40	TT	GG	CC
ESC10	M	40	CC	AA	CT
ESC11	M	40	CT	AG	CT
ESC12	F	24	CC	AA	CT
ESC13	F	61	CT	GG	CT
ESC14	F	26	CC	GG	CT
ESC15	F	22	CC	GG	CT
ESC16	F	40	CC	AG	CT
ESC17	M	30	CC	AG	CT
ESC18	F	34	CC	AG	CT
ESC19	F	62	CT	GG	CT
ESC20	F	54	CC	GG	CT
ESG19	F	50	CC	GG	CT
ESG20	F	45	CT	GG	CT
ESG21	F	47	CC	AA	CT
ESG22	F	49	CC	AA	CT
CLG36	F	50	CC	AA	CT
CLG37	F	53	CT	AG	CT
CLG38	F	50	CC	AA	CT
CLG40	F	32	CC	AA	CT
CLG41	F	45	CT	GG	CT
CLG42	F	47	CT	GG	CT
CLG43	F	40	CC	GG	CT
CLG19	F	43	CC	AG	CT
CLG20	F	42	CC	GG	TT
CLG21	F	47	TT	GG	CC
CLG22	F	38	CT	GG	CT
CL26	F	56	CT	GG	CC
C 01	F	22	CT	GG	ND	5916.67
C 02	F	50	CT	ND	ND
C 03	F	47	CC	ND	ND	7256.67
C 04	F	46	CT	ND	ND	9183.33
C 05	F	48	CC	GG	ND
C7	F	56	CT	ND	ND
C8	F	49	CT	GG	ND
C49	F	42	TT	ND	ND	4263.33
C51	F	82	CC	ND	ND	8623.33
C52	F	59	CC	ND	ND	7116.67
C50	F	62	CT	AG	CT	5130
		48.015
		82
		19

## Sheet: STATA
LGALS9	rs4795835			X2 = 0.98		LGALS9	rs3763959			X2 = 0.01		LGALS9	rs4239242			X2 = 2.49
		CASO	CONTROLE					CASO	CONTROLE					CASO	CONTROLE
	CC	103	109				AA	7	29				TT	17	10
	CT	44	80				AG	40	96				TC	21	127
	TT	7	6				GG	58	67				CC	71	55
	CC+CT	147	189				AA+GG	47	125				TT+TC	38	137
	TT+CT	51	86				GG+AG	98	163				CC+TC	92	182
	C	250	298				A	54	154				T	55	147
	T	58	92				G	156	230				C	163	237
		154	195					105	192					109	192
			93						98						98
		P	OR	IC				P	OR	IC				P	OR	IC
	CCxCTxTT	0.056					AAxAGxGG	0.00169					TTxTCxTT	0.000001
	CCxTT	0.5465	0.72	0.21-2.37			AAxGG	0.0036	0.28	0.18-0.73			TTxCC	0.4611	1.38	0.55-3.50
	CCxCT	0.02733	1.66	1.03-2.67			AAxAG	0.2327	0.58	0.21-1.53			TTxTC	0.000001	10.39	3.91-28.18
	TTxCT	0.132	2.32	0.67-8.13			GGxAG	0.0046	2.08	1.21-3.57			CCxTC	0.000001	7.56	4.11-13.99
	CCxTT+CT	0.5802	1.52	0.96-2.40			AAxGG+AG	0.0331	0.40	0.15-1.01			TTxCC+TC	0.0015	3.49	1.45-8.49
	TTxCC+CT	0.3416	1.68	0.52-5.59			GGxAA+AG	0.00068	2.30	1.38-3.86			CCxTT+TC	0.000001	4.48	2.65-7.61
	CxT	0.2041	1.26	0.87-1.85			AxG	0.00044	0.52	0.35-0.76			TxC	0.001827	0.56	0.39-0.82
	*significativo

## Sheet: GENOTYPING
Amostra	rs4795835	rs3763959	rs4239242	Amostra	rs4795835	rs3763959	rs4239242
BIO 32	TT	GG	ND	Cont01	ND	ND	CT
AR53	CC	AG	CT	Cont02	ND	AG	ND
BIO46	CC	ND	ND	Cont03	CT	AG	CT
AR38	CC	AA	TT	Cont04	CT	AG	TT
BIO 27	CC	ND	TT	Cont05	CT	GG	CT
BIO41	CC	ND	ND	Cont06	ND	AG	CT
AR43	CT	GG	CC	Cont07	ND	AG	CT
BIO50	CC	AG	TT	Cont08	CT	GG	CT
AR51	CT	ND	ND	Cont09	ND	GG	CT
BIO 68	ND	ND	ND	Cont10	ND	AG	CT
BIO 31	CC	ND	ND	Cont11	ND	AG	CT
BIO 36	CT	GG	ND	Cont12	CT	AG	CT
AR 64	CC	ND	ND	Cont13	CT	AG	CT
BIO 21	CT	ND	ND	Cont14	CT	AG	CT
BIO 20	CT	GG	ND	Cont15	CT	AG	CT
BIO 15	CT	ND	ND	Cont16	CC	AG	CT
BIO 26	CC	ND	ND	Cont17	CT	AG	CT
AR39	CC	AG	TT	Cont18	CT	AG	CT
AR41	CC	AG	TT	Cont19	CT	AG	TT
BIO 38	CC	GG	ND	Cont20	CC	AG	CT
BIO 54	CC	ND	ND	Cont21	CT	AA	CT
BIO 56	CT	ND	ND	Cont22	CC	AG	CT
BIO 17	CC	ND	ND	Cont23	CT	AG	CT
BIO 28	CC	ND	ND	Cont24	CT	ND	CT
BIO 16	CC	ND	ND	Cont25	CT	AG	CT
AR 65	CC	ND	TT	Cont26	CT	AG	CT
AR59	CC	GG	TT	Cont27	CC	AG	CT
BIO43	CT	AG	TT	Cont28	CC	GG	CC
BIO46	CC	AG	TT	Cont29	CT	AG	CT
BIO12	CC	GG	CT	Cont30	CC	GG	CT
AR 60	CC	ND	ND	Cont31	CC	GG	CT
BIO 57	CT	ND	ND	Cont32	CT	AG	CT
BIO51	CT	GG	CT	Cont33	CT	AG	CT
AR 58	CC	GG	TT	Cont34	CT	AG	CT
BIO60	CC	GG	TT	Cont35	CT	AG	CT
BIO 22	CT	AG	TT	Cont36	CC	GG	CT
BIO39	CC	AA	TT	Cont37	CC	AG	CT
BIO52	TT	GG	CC	Cont38	CT	AG	CT
BIO 14	CC	GG	TT	Cont39	CT	GG	CT
BIO 53	CC	GG	ND	Cont40	CT	AG	CT
AR40	CC	AG	TT	Cont41	CT	AG	CT
BIO 62	CC	ND	CT	Cont42	CC	AG	CT
AR 70	CC	ND	TT	Cont43	CC	AG	CT
BIO 40	CC	AG	TT	Cont44	CT	GG	CT
BIO 35	CC	ND	ND	Cont45	CT	AG	CT
BIO 19	CC	ND	ND	Cont46	CT	AG	CT
AR217	CC	AG	TT	Cont47	CC	AG	TT
AR86	CC	GG	TT	Cont48	CT	GG	CT
AR11R	CC	GG	TT	Cont49	CT	AG	CT
AR189	CT	AG	TT	Cont50	CC	AG	CT
AR 23	CC	GG	CC	Cont51	CC	GG	CT
AR 28	CT	GG	CC	Cont52	CT	ND	CT
AR 34	CT	ND	CC	Cont53	CT	AG	CT
AR79	CC	GG	TT	Cont54	CT	AG	CT
AR 22	CC	GG	TT	Cont55	CC	AG	CT
AR 27	CC	AG	CC	Cont56	CC	AG	CT
AR 50	CC	ND	TT	Cont57	CT	AG	CT
AR 57	CT	GG	ND	Cont58	CC	AG	CT
AR211	CC	GG	TT	Cont59	CC	GG	CT
AR225	CC	AG	TT	Cont60	CC	GG	CT
AR41/ar4	CT	GG	CC	Cont61	CT	ND	CT
AR74	CC	AG	TT	Cont62	CT	AG	CT
BIO 18	CC	ND	ND	Cont63	CT	AG	CT
BIO33	CC	ND	ND	Cont64	CC	AG	CT
BIO 01	CC	AG	TT	Cont65	CC	AG	CT
BIO 13	CC	ND	ND	Cont66	CT	AG	CT
BIO 24	TT	GG	ND	Cont67	CC	AG	CT
AR 74	CC	ND	TT	CL01	CC	AG	CT
BIO 11	CC	ND	TT	CL02	CC	AA	TT
BIO 29	CC	AA	TT	CL03	CC	AG	TT
BIO 47	CC	ND	ND	CL04	CT	GG	CT
BIO 30	CC	GG	TT	CL06	CC	AA	TT
BIO 23	TT	GG	ND	CL08	CC	AA	TT
BIO 25	CT	ND	ND	CL09	CC	AG	CT
BIO 49	CC	ND	ND	CL10	ND	AG	CT
BIO 37	CC	ND	ND	CL12	CC	AA	TT
AR42	CC	ND	ND	CL14	CC	AG	CT
BIO37	CC	GG	TT	CL15	CC	GG	TT
AR 75	CC	GG	ND	CL16	CC	AG	CT
BIO67	CT	GG	CT	CL18	CT	AG	TT
BIO 55	CC	ND	ND	CL19	CC	GG	TT
AR68	CC	GG	TT	CL20	CT	GG	CT
AR 61	CC	GG	TT	CL22	CC	AA	TT
AR 66	CC	AG	TT	CL23	CC	AG	CT
AR62	CT	AG	CT	CL24	CC	AG	TT
AR214	CC	AG	TT	CL27	CC	AG	TT
AR197	CT	GG	CT	CL28	CC	GG	TT
AR132	CT	GG	CT	CL29	CC	AG	CT
AR208	CT	AG	TT	CL30	CT	GG	CT
AR 35	CC	ND	ND	CL31	CC	AA	TT
AR137	CC	GG	TT	CL32	CC	AG	TT
AR83	CC	AG	TT	CL33	CC	AG	TT
AR 32	CT	AG	CC	CL35	CT	GG	CT
AR87	CC	AG	TT	CL37	CC	AA	CT
AR 21	CC	GG	CC	CL38	CC	AG	CT
AR157	CC	AG	CT	CL39	CC	AA	TT
AR277	CT	GG	CC	CL40	CC	AG	CT
AR85	CT	GG	CT	CL41	CC	GG	TT
AR180	CT	AG	CT	CL42	CC	AA	TT
AR45	CT	ND	ND	CL43	CC	AG	CT
AR92	CT	GG	CT	CL44	CC	GG	TT
AR209	CC	AG	TT	CL45	CC	GG	CC
AR 19	CC	ND	TT	CL46	CC	AG	TT
AR 56	CC	ND	TT	CL47	CC	AA	TT
AR81	CT	AG	CT	CL48	CC	AA	CT
AR 31	CT	GG	CC	CL49	CT	GG	CT
AR170	CT	GG	CT	CL50	CT	GG	CT
AR199	CT	AG	ND	CL51	CC	AG	TT
AR184	CT	GG	CT	CL53	CC	AA	TT
AR190	CC	GG	TT	CL54	CT	AG	TT
AR100R	CT	GG	CT	CL56	CT	AG	CT
AR 33	CC	ND	ND	CL57	CC	AG	CT
AR 29	CC	ND	TT	CL58	CC	AG	TT
AR 17	CC	ND	TT	CL59	CC	AG	TT
AR 46	CC	AA	TT	CL60	CC	AG	TT
AR 24	CC	GG	TT	CL61	CC	AA	TT
BIO16	CC	ND	ND	CL62	CC	AA	TT
AR52	TT	ND	ND	CL64	CT	GG	CT
BIO 34	CT	ND	ND	CL65	CC	AG	TT
AR 36	CC	ND	TT	CL67	CT	GG	CC
AR88	CC	GG	TT	CL68	CC	AA	CT
AR168	TT	GG	CC	CL69	CT	GG	CC
AR 18	CC	ND	TT	CL70	CC	AG	TT
AR 30	CT	ND	CC	CL72	CC	GG	TT
AR 54	CC	GG	TT	CL73	CC	AG	TT
AR71	CC	AG	CT	CL74	CC	AG	CT
AR213	CC	GG	TT	CL75	CC	AA	TT
AR162	CT	GG	CC	CL76	CC	AG	TT
AR69	CC	GG	TT	CL77	CC	AG	TT
AR56R	CT	GG	CT	CL78	CT	GG	CT
AR164	CC	AG	CT	CL79	CC	AG	TT
AR288	CT	AG	TT	CL80	CT	GG	CT
AR46	CC	AG	TT	CL81	CC	GG	CT
AR188	CT	GG	CT	CL82	CC	AA	TT
AR191	CC	AG	TT	CLG01	CT	AG	TT
AR 20	CC	AG	TT	CLG04	TT	GG	CT
AR 25	CC	ND	CC	CLG05	CT	GG	CT
AR 47	CC	GG	TT	CLG06	CT	GG	CC
AR 55	CC	ND	TT	CLG09	CC	AA	TT
AR28R	CC	AA	TT	CLG10	CT	GG	CT
AR169	CC	GG	TT	CLG11	CC	GG	TT
AR 44	CT	ND	ND	CLG12	CT	GG	CT
AR 26	CC	GG	TT	CLG13	CT	GG	CT
AR72	CC	AG	TT	CLG14	CT	GG	CT
AR99	CT	AG	CT	CLG15	CT	GG	CT
AR133	TT	GG	CC	CLG16	CT	GG	CT
AR77	CC	AG	TT	CLG17	CT	AG	CT
AR215	CT	GG	CC	CLG18	CC	AG	TT
AR229R	CC	AG	TT	CLG23	CC	AA	TT
AR76	CT	AG	TT	CLG24	CC	GG	CT
AR198	CC	AA	TT	CLG25	CC	AG	TT
AR 67	CT	ND	ND	CLG26	TT	GG	CC
AR 73	CC	ND	ND	CLG27	CC	AG	TT
BIO 59	CC	ND	ND	CLG28	CC	GG	TT
AR16	CC	GG	TT	CLG30	CT	AG	CT
AR42	CC	AG	TT	CLG31	CC	AG	TT
				CLG32	CC	AA	TT
				ESC05	CC	AG	TT
				ESC06	CC	GG	TT
				ESC07	CC	GG	CT
				ESC08	CT	GG	CT
				ESC09	TT	GG	CC
				ESC10	CC	AA	CT
				ESC11	CT	AG	CT
				ESC12	CC	AA	CT
				ESC13	CT	GG	CT
				ESC14	CC	GG	CT
				ESC15	CC	GG	CT
				ESC16	CC	AG	CT
				ESC17	CC	AG	CT
				ESC18	CC	AG	CT
				ESC19	CT	GG	CT
				ESC20	CC	GG	CT
				ESG19	CC	GG	CT
				ESG20	CT	GG	CT
				ESG21	CC	AA	CT
				ESG22	CC	AA	CT
				CLG36	CC	AA	CT
				CLG37	CT	AG	CT
				CLG38	CC	AA	CT
				CLG40	CC	AA	CT
				CLG41	CT	GG	CT
				CLG42	CT	GG	CT
				CLG43	CC	GG	CT
				CLG19	CC	AG	CT
				CLG20	CC	GG	TT
				CLG21	TT	GG	CC
				CLG22	CT	GG	CT
				CL26	CT	GG	CC
				C 01	CT	GG	ND
				C 02	CT	ND	ND
				C 03	CC	ND	ND
				C 04	CT	ND	ND
				C 05	CC	GG	ND
				C7	CT	ND	ND
				C8	CT	GG	ND
				C49	TT	ND	ND
				C51	CC	ND	ND
				C52	CC	ND	ND
				C50	CT	AG	CT

## Sheet: SNPS table
rs4795835 [Homo sapiens]				rs3763959 [Homo sapiens]				rs4239242 [Homo sapiens]
Variant type	SNV			Variant type	SNV			Variant type	SNV
Alleles	C>T			Alleles	A>G,T			Alleles	T>C
Chromosome	17:27643752			Chromosome	17:27630308			Chromosome	17:27647232
Gene	LGALS9			Gene	LGALS9			Gene	LGALS9
Functional Consequence	intron_variant			Functional Consequence	upstream_transcript_variant			Functional Consequence	intron_variant,genic_downstream_transcript_variant
Clinical significance				Clinical significance				Clinical significance
Validated	by frequency,by cluste			Validated	by frequency,by cluster			Validated	by frequency,by cluster
Global MAF	T=0.2162/6776 (GnomAD)			Global MAF	A=0.3207/1606 (1000Genomes)			Global MAF	C=0.2459/151 (Vietnamese)
	T=0.2256/28329 (TOPMED)				A=0.3381/71 (Vietnamese)				C=0.3095/1550 (1000Genomes)
	T=0.2276/1140 (1000Genomes)				A=0.3491/43839 (TOPMED)				C=0.3154/9869 (GnomAD)
	T=0.2462/913 (TWINSUK)				A=0.3685/11553 (GnomAD)				C=0.3244/4219 (GoESP)
	T=0.2517/970 (ALSPAC)				A=0.4226/1567 (TWINSUK)				C=0.3274/41109 (TOPMED)
	T=0.2570/55 (Vietnamese)				A=0.4258/1641 (ALSPAC)				C=0.3556/42916 (ExAC)
	T=0.2750/165 (NorthernSweden)				A=0.4667/280 (NorthernSweden				C=0.3583/215 (NorthernSweden)
HGVS	NC_000017.11:g.27643752C>T, NC_000017.10:g.25970778C>T			HGVS	NC_000017.11:g.27630308A>G, NC_000017.11:g.27630308A>T, NC_000017.10:g.25957334A>G, NC_000017.10:g.25957334A>T				C=0.3593/90095 (GnomAD_exomes)
									C=0.3622/1343 (TWINSUK)
									C=0.3749/1445 (ALSPAC)
								HGVS	NC_000017.11:g.27647232T>C, NC_000017.10:g.25974258T>C
